# Supplementary material for: Hypervirulent Capsular Serotypes K1 and K2 Klebsiella pneumoniae Strains Demonstrate Resistance to Serum Bactericidal Activity and Galleria mellonella Lethality
Source: Int J Mol Sci. 2024 Feb 5;25(3):1944. doi: 10.3390/ijms25031944 (PMC10855873; doi:10.3390/ijms25031944)
Supplement: Supplementary file 1 [file ijms-25-01944-s001.zip]

Archive with 1 entries (1 files):
- ijms-2835488-supplementary.pdf
